# Supplementary material for: Does Antibiotic Use Contribute to Biofilm Resistance in Sink Drains? A Case Study from Four German Hospital Wards
Source: Antibiotics (Basel). 2024 Dec 1;13(12):1148. doi: 10.3390/antibiotics13121148 (PMC11672680; doi:10.3390/antibiotics13121148)
Supplement: Supplementary file 1 [file antibiotics-13-01148-s001.zip]

Archive with 1 entries (1 files):
- antibiotics-3323904-supplementary.pdf
